# Supplementary material for: Development of an online prediction tool for immunotherapy-related adverse events in patients with advanced NSCLC based on machine learning and temporal validation
Source: Front Oncol. 2026 May 1;16:1711801. doi: 10.3389/fonc.2026.1711801 (PMC13175838; doi:10.3389/fonc.2026.1711801)
Supplement: Supplementary file 1 [file DataSheet1.zip]

Archive with 3 entries (3 files):
- Supplementary_Material.pdf
- Test_NetBenefit.csv
- Valid_NetBenefit.csv
