# Supplementary material for: Development of an online prediction tool for immunotherapy-related adverse events in patients with advanced NSCLC based on machine learning and temporal validation
Source: Front Oncol. 2026 May 1;16:1711801. doi: 10.3389/fonc.2026.1711801 (PMC13175838; doi:10.3389/fonc.2026.1711801)
Supplement: Supplementary file 1 [file DataSheet1.zip › Test_NetBenefit.csv]

thresholds	None	All	Logistic	SVM	GBM	NeuralNetwork	Xgboost	KNN	Adaboost	LightGBM	CatBoost
0	0	1	1	1	1	1	1	1	1	1	1
0.01	0	0.994888645491055	0.994888645491055	0.994888645491055	0.994888645491055	0.994888645491055	0.994888645491055	0.994888645491055	0.994888645491055	0.994888645491055	0.994888645491055
0.02	0	0.989672977624785	0.989672977624785	0.989672977624785	0.989672977624785	0.989672977624785	0.989672977624785	0.989672977624785	0.989672977624785	0.989672977624785	0.989672977624785
0.03	0	0.98434977021488	0.98546764377096	0.98434977021488	0.98434977021488	0.98434977021488	0.984722394733574	0.98434977021488	0.98434977021488	0.98434977021488	0.98434977021488
0.04	0	0.978915662650602	0.980923694779116	0.978915662650602	0.979417670682731	0.978915662650602	0.979417670682731	0.978915662650602	0.97991967871486	0.978915662650602	0.978915662650602
0.05	0	0.973367152821814	0.97717184527584	0.973367152821814	0.975903614457831	0.961953075459734	0.975269499048827	0.974001268230818	0.974635383639822	0.973367152821814	0.973367152821814
0.06	0	0.967700589592412	0.97231479107921	0.967700589592412	0.970776723916944	0.961804665470392	0.970776723916944	0.970007690335811	0.969238656754678	0.967700589592412	0.967700589592412
0.07	0	0.961912164788185	0.967353284104159	0.961912164788185	0.967353284104159	0.958025650991061	0.965539577665501	0.964632724446172	0.967353284104159	0.961912164788185	0.962819018007514
0.08	0	0.955997904662127	0.963331587218439	0.960188580408591	0.962283918281823	0.957569408067051	0.961236249345207	0.960188580408591	0.962283918281823	0.955997904662127	0.957045573598743
0.09	0	0.949953660797034	0.961869455845359	0.958294717330862	0.95710313782603	0.953396001588773	0.955911558321197	0.958294717330862	0.95710313782603	0.949953660797034	0.951145240301867
0.1	0	0.943775100401606	0.959839357429719	0.953145917001339	0.951807228915663	0.950468540829987	0.950468540829987	0.943775100401606	0.951807228915663	0.943775100401606	0.945113788487283
0.11	0	0.937457695952349	0.955326925680249	0.937322322999865	0.946392310816299	0.946256937863815	0.946392310816299	0.93881142547719	0.947881413293624	0.937457695952349	0.940435900906999
0.12	0	0.930996714129244	0.952354874041621	0.933734939759036	0.94249726177437	0.929901423877327	0.940854326396495	0.935377875136911	0.94249726177437	0.930996714129244	0.937568455640745
0.13	0	0.924387203988367	0.949591469325578	0.930342057886719	0.942390250657804	0.913446891012325	0.935189031990029	0.930342057886719	0.936989336656973	0.924387203988367	0.931588422656142
0.14	0	0.91762398430933	0.933034463435136	0.931073129728215	0.937237321378537	0.914822079013729	0.929391986550855	0.925189128607453	0.931353320257775	0.91762398430933	0.925469319137013
0.15	0	0.91070163004961	0.928419560595322	0.926293408929837	0.93408929836995	0.91070163004961	0.923458540042523	0.919914953933381	0.925584691708009	0.91070163004961	0.907158043940468
0.16	0	0.903614457831325	0.923694779116466	0.921399885255307	0.928858290304074	0.920252438324727	0.919678714859438	0.91451520367183	0.919678714859438	0.903614457831325	0.900745840504877
0.17	0	0.896356510378865	0.918856147481492	0.918856147481492	0.923501233851067	0.919436783277689	0.916098127449557	0.911453041079983	0.913630425315721	0.896356510378865	0.896646828276963
0.18	0	0.888921539817808	0.913899500440788	0.913899500440788	0.918013517484572	0.91625036732295	0.912724066999706	0.905965324713488	0.90743461651484	0.888921539817808	0.898031148986189
0.19	0	0.881302989736725	0.911646586345382	0.908820467053399	0.912390301948535	0.91581139372304	0.897515989885468	0.903168228469433	0.901085824780604	0.881302989736725	0.879815558530418
0.2	0	0.873493975903615	0.912650602409638	0.903614457831325	0.906626506024096	0.912650602409638	0.879518072289157	0.903614457831325	0.897590361445783	0.873493975903615	0.876506024096386
0.21	0	0.865487265517767	0.907884703370444	0.904682019216105	0.88866859844441	0.912612475217325	0.873417721518987	0.898276650907427	0.891108738752478	0.865487265517767	0.873417721518987
0.22	0	0.857275254865616	0.906394810009268	0.899598393574297	0.882607352486871	0.909484090206982	0.870559159715786	0.896200185356812	0.8758109360519	0.857275254865616	0.867160951498301
0.23	0	0.848849945235488	0.90158034736348	0.894382725708027	0.867939289626037	0.906274448443123	0.867939289626037	0.894382725708027	0.872789860741668	0.848849945235488	0.860741667970584
0.24	0	0.840202916930881	0.896639188332277	0.89283449587825	0.861762840837032	0.902980342422321	0.861762840837032	0.889029803424223	0.866201648700064	0.840202916930881	0.857958148383006
0.25	0	0.831325301204819	0.895582329317269	0.867469879518072	0.855421686746988	0.899598393574297	0.859437751004016	0.883534136546185	0.859437751004016	0.831325301204819	0.85140562248996
0.26	0	0.822207749918593	0.899055682188212	0.862259850211658	0.848909150113969	0.896125040703354	0.853142298925431	0.877889938130902	0.85249104526213	0.822207749918593	0.844676001302507
0.27	0	0.812840402706717	0.89882818947021	0.8569070803763	0.842218187819772	0.892556527479782	0.846674368707708	0.881003465918468	0.845354018814986	0.812840402706717	0.837762006931837
0.28	0	0.803212851405622	0.894243641231593	0.85140562248996	0.823293172690763	0.888888888888889	0.832663989290495	0.875502008032129	0.8380187416332	0.803212851405622	0.830655957161981
0.29	0	0.793314101476328	0.889529950789072	0.850670286780926	0.821143729848973	0.890039029356864	0.826064822670966	0.869845579501103	0.835397929747158	0.793314101476328	0.828270829798065
0.3	0	0.783132530120482	0.87263339070568	0.845094664371773	0.819277108433735	0.886402753872633	0.819277108433735	0.851979345955249	0.827882960413081	0.783132530120482	0.820998278829604
0.31	0	0.772655840754322	0.867644491007508	0.850183342063908	0.817705605028811	0.882661079099005	0.812292648856295	0.845992666317444	0.820150165880915	0.776148070543042	0.813514929282347
0.32	0	0.761871013465627	0.862508858965273	0.844790928419561	0.810772501771793	0.878809355067328	0.810772501771793	0.839829907866761	0.805811481218994	0.768958185683912	0.793763288447909
0.33	0	0.750764251033987	0.857219924474016	0.83923754720374	0.803632440208595	0.874842654198885	0.791584247437511	0.833483186477252	0.797878079482107	0.761553677396152	0.785829886711023
0.34	0	0.739320920043812	0.851770719240599	0.839722526469514	0.796276013143483	0.870755750273823	0.784227820372399	0.826944140197152	0.789704271631982	0.753924790069368	0.777656078860898
0.35	0	0.727525486561631	0.852641334569045	0.834105653382762	0.788693234476367	0.866543095458758	0.764596848934198	0.808155699721965	0.781278962001854	0.746061167747915	0.769230769230769
0.36	0	0.715361445783133	0.847138554216867	0.835090361445783	0.780873493975904	0.862198795180723	0.756777108433735	0.807981927710843	0.748493975903614	0.751506024096385	0.755271084337349
0.37	0	0.70281124497992	0.829412889653854	0.829412889653854	0.772805507745267	0.857716580608147	0.75081277490916	0.789061005928476	0.739529546758462	0.743736852170587	0.746605469497036
0.38	0	0.689856198989506	0.823552273610571	0.830936649825107	0.771861640108822	0.853089778468713	0.743101438010105	0.781966575981345	0.730275942479596	0.735717061795569	0.745044694908667
0.39	0	0.67647639739285	0.817499506221608	0.825202449140826	0.771281848706301	0.836263085127395	0.735137270393048	0.762591349002568	0.720718941339127	0.72743432747383	0.736124827177563
0.4	0	0.662650602409639	0.807228915662651	0.819277108433735	0.763052208835341	0.831325301204819	0.714859437751004	0.755020080321285	0.710843373493976	0.718875502008032	0.734939759036145
0.41	0	0.648356136410047	0.80110271594854	0.813150908719624	0.771288544006535	0.826220134776394	0.706350827036961	0.743516438635899	0.68858484786604	0.710026546865428	0.725750459464979
0.42	0	0.63356875778978	0.782717075197341	0.80681346073951	0.763190693809722	0.820938928126298	0.706273369339427	0.735770668882426	0.67802243456585	0.700872455338596	0.716244287494807
0.43	0	0.618262523779328	0.764109067850349	0.800253646163602	0.754808708518284	0.815472415979708	0.706615937433946	0.736842105263158	0.676178397801733	0.652293384062566	0.694356372859861
0.44	0	0.602409638554217	0.766781411359725	0.793459552495697	0.755593803786575	0.809810671256454	0.697934595524957	0.738382099827883	0.665232358003442	0.642857142857143	0.684165232358003
0.45	0	0.585980284775466	0.767798466593647	0.786418400876232	0.746987951807229	0.8039430449069	0.698795180722891	0.730558598028478	0.659364731653888	0.633077765607886	0.683461117196057
0.46	0	0.568942436412316	0.761713520749665	0.779116465863454	0.738063364569389	0.797858099062918	0.689870593485051	0.722445336903168	0.648817492190986	0.622936189201249	0.66086568496207
0.47	0	0.551261650375085	0.755398954307797	0.782223232552853	0.715389861332121	0.79154353262105	0.680609229370311	0.714025914980677	0.637872243691748	0.612411911798136	0.637872243691748
0.48	0	0.532900834105653	0.736793327154773	0.76274328081557	0.706209453197405	0.78498609823911	0.670991658943466	0.705282669138091	0.626506024096386	0.601482854494903	0.626506024096386
0.49	0	0.513819985825656	0.717930545712261	0.755020080321285	0.696669029057406	0.778171509567683	0.660996928892039	0.69619655090952	0.614694070399244	0.59012520670919	0.626269785022443
0.5	0	0.493975903614458	0.72289156626506	0.746987951807229	0.674698795180723	0.771084337349398	0.650602409638554	0.674698795180723	0.55421686746988	0.578313253012048	0.614457831325301
0.51	0	0.473321858864028	0.716006884681583	0.75116793705434	0.652323580034423	0.763707892795672	0.652323580034423	0.677403491517089	0.541431030243423	0.56601917875584	0.602163757069093
0.52	0	0.451807228915663	0.708835341365462	0.718875502008032	0.641566265060241	0.756024096385542	0.629518072289157	0.680722891566265	0.55421686746988	0.553212851405622	0.577309236947791
0.53	0	0.429377082799282	0.701358625993335	0.698282491668803	0.582158420917713	0.748013329915406	0.619841066393232	0.659061779031018	0.542937708279928	0.539861573955396	0.563957959497565
0.54	0	0.405971712938711	0.707700366684128	0.689366160293347	0.570455735987428	0.739654269250917	0.608695652173913	0.64903090623363	0.530120481927711	0.525929806181247	0.55421686746988
0.55	0	0.381526104417671	0.700133868808567	0.682730923694779	0.56091030789826	0.718875502008032	0.597054886211513	0.653279785809906	0.531459170013387	0.511378848728246	0.543507362784471
0.56	0	0.355969331872946	0.695509309967141	0.673603504928806	0.56407447973713	0.725082146768894	0.584884994523549	0.618838992332968	0.521358159912377	0.496166484118291	0.530120481927711
0.57	0	0.329223872233118	0.687867750070048	0.664051555057439	0.55589801064724	0.704118800784533	0.588119921546652	0.608013449145419	0.495937237321379	0.480246567666013	0.520033622863547
0.58	0	0.301204819277109	0.667814113597246	0.641996557659208	0.507745266781412	0.694779116465863	0.608720596672404	0.584624211130235	0.486517498565691	0.463568559954102	0.522662076878945
0.59	0	0.271818983250074	0.659418160446665	0.619453423449897	0.51248898031149	0.684983837790185	0.631501616220982	0.578019394651778	0.460476050543638	0.446076990890391	0.508668821627975
0.6	0	0.240963855421687	0.650602409638554	0.602409638554217	0.5	0.674698795180723	0.596385542168675	0.566265060240964	0.445783132530121	0.427710843373494	0.512048192771084
0.61	0	0.208526413345691	0.641334569045413	0.591597157862218	0.505715168365771	0.663886314488724	0.584800741427247	0.553907939450108	0.406240345999382	0.408402842137782	0.497374111831943
0.62	0	0.174381737476221	0.619530754597337	0.599873176918199	0.480659480025365	0.652504755865568	0.572606214331008	0.560558021559924	0.417247939124921	0.438173747622067	0.481927710843374
0.63	0	0.138391403451645	0.609247802018887	0.588733311624878	0.451318788668186	0.640507977857376	0.56821882123087	0.556170628459785	0.401823510257245	0.42103549332465	0.465646369260827
0.64	0	0.100401606425703	0.607764390896921	0.552878179384204	0.437751004016064	0.627844712182062	0.543507362784471	0.564926372155288	0.435073627844712	0.402945113788487	0.448460508701473
0.65	0	0.0602409638554217	0.585197934595525	0.540447504302926	0.445783132530121	0.614457831325301	0.506024096385542	0.55249569707401	0.421686746987952	0.38382099827883	0.418244406196213
0.66	0	0.0177179305457124	0.597448618001417	0.585400425230333	0.430900070871722	0.600283486888731	0.503189227498228	0.527285613040397	0.407512402551382	0.363571934798016	0.39900779588944
0.67	0	-0.027382256	0.611171960569551	0.574662285505659	0.392844103687477	0.585250091274188	0.465498357064622	0.489229645856152	0.380795910916393	0.366922234392114	0.366557137641475
0.68	0	-0.075301205	0.600903614457831	0.539156626506024	0.378012048192771	0.569277108433735	0.41566265060241	0.450301204819277	0.353915662650602	0.346385542168675	0.396084337349398
0.69	0	-0.126311698	0.565876408861251	0.502914885347843	0.376991838321026	0.552273610571317	0.401088223863195	0.413136416634279	0.364943645549942	0.324523902059852	0.363389040031092
0.7	0	-0.180722892	0.55421686746988	0.506024096385542	0.36144578313253	0.534136546184739	0.385542168674699	0.397590361445783	0.349397590361446	0.301204819277108	0.269076305220883
0.71	0	-0.238886581	0.541753219775654	0.493560448691317	0.308683007893644	0.502700457000416	0.362276692978812	0.38097216452015	0.350228500207728	0.263398421271292	0.197341088491899
0.72	0	-0.301204819	0.528399311531842	0.456110154905336	0.309810671256454	0.512908777969019	0.376936316695353	0.351118760757315	0.328743545611015	0.240963855421687	0.203098106712565
0.73	0	-0.368139224	0.502008032128514	0.417670682730924	0.292280232039268	0.49219098616689	0.324854975457385	0.319946452476573	0.312806782686301	0.229808121374386	0.177599286033021
0.74	0	-0.440222428	0.450417052826691	0.354031510658017	0.295644114921223	0.469879518072289	0.376274328081557	0.29935125115848	0.326227988878591	0.217794253938832	0.182576459684894
0.75	0	-0.518072289	0.397590361445783	0.337349397590362	0.337349397590361	0.44578313253012	0.36144578313253	0.301204819277108	0.313253012048193	0.204819277108434	0.132530120481928
0.76	0	-0.602409639	0.417670682730924	0.319277108433735	0.321285140562249	0.407630522088353	0.385542168674699	0.317269076305221	0.299196787148594	0.216867469879518	0.144578313253012
0.77	0	-0.694080671	0.388161341016239	0.2875851231011	0.27972760607648	0.41959140911472	0.34834992142483	0.271346254583552	0.27187008905186	0.203771608171818	0.191199580932425
0.78	0	-0.794085433	0.357064622124863	0.266155531215772	0.23658269441402	0.391018619934283	0.322015334063527	0.19934282584885	0.237677984665936	0.190580503833516	0.157721796276013
0.79	0	-0.903614458	0.336201950659782	0.218588640275387	0.19162363740677	0.40504876649455	0.282271944922547	0.14916810097533	0.222030981067126	0.180149168100975	0.0952380952380952
0.8	0	-1.024096386	0.301204819277108	0.216867469879518	0.204819277108434	0.373493975903614	0.240963855421687	0.27710843373494	0.253012048192771	0.168674698795181	0.192771084337349
0.81	0	-1.157260621	0.303107165504122	0.167406467977172	0.170577045022194	0.326569435637286	0.249207355738744	0.246036778693722	0.343056436271401	0.155992390615092	0.143944197844008
0.82	0	-1.305220884	0.333333333333333	0.127175368139224	0.310575635876841	0.287817938420348	0.262382864792503	0.255689424364123	0.378848728246319	0.14190093708166	0.124497991967871
0.83	0	-1.470588235	0.332388377037562	0.142452161587526	0.282778171509568	0.232459248759744	0.222537207654146	0.223954642097803	0.338766832034018	0.126151665485471	0.170092133238838
0.84	0	-1.656626506	0.274096385542169	0.0873493975903616	0.265060240963855	0.13855421686747	0.192771084337349	0.253012048192771	0.33433734939759	0.108433734939759	0.129518072289157
0.85	0	-1.86746988	0.248995983935743	0.120481927710843	0.301204819277108	0.257028112449799	0.14859437751004	0.220883534136546	0.305220883534137	0.156626506024096	0.120481927710843
0.86	0	-2.108433735	0.282271944922547	0.0499139414802067	0.271944922547332	0.227194492254733	0.187607573149742	0.161790017211704	0.263339070567986	0.139414802065405	0.0602409638554217
0.87	0	-2.386468953	0.195551436515292	0.0101946246524561	0.20389249304912	0.184430027803522	0.131603336422614	0.0630213160333643	0.256719184430028	0	0.036144578313253
0.88	0	-2.710843373	0.104417670682731	-0.008032129	0.220883534136546	0.140562248995984	0.072289156626506	0.0200803212851406	0.176706827309237	0	0.0240963855421687
0.89	0	-3.094194962	0.0558598028477547	-0.113910186	0.166484118291347	0.204819277108434	0.00876232201533417	0.106243154435926	0.167579408543264	0	0
0.9	0	-3.554216867	-0.024096386	-0.084337349	0.132530120481928	0.192771084337349	0.0120481927710843	0.120481927710843	0.0963855421686747	0	0
0.91	0	-4.116465863	-0.113788487	-0.222222222	0.0468540829986613	0.108433734939759	0.0468540829986613	0.0107095046854083	0.0227576974564926	0	0
0.92	0	-4.819277108	-0.090361446	-0.246987952	0.0240963855421687	0	-0.030120482	0.0843373493975904	0.00602409638554211	0	0
0.93	0	-5.722891566	-0.030981067	0.072289156626506	0	0	0.036144578313253	0	-0.051635112	0	0
0.94	0	-6.927710843	-0.148594378	0	0	0	0	0	0.0240963855421687	0	0
0.95	0	-8.614457831	-0.180722892	0	0	0	0	0	0.0240963855421687	0	0
0.96	0	-11.14457831	0	0	0	0	0	0	0.0240963855421687	0	0
0.97	0	-15.36144578	0	0	0	0	0	0	0	0	0
0.98	0	-23.79518072	0	0	0	0	0	0	0	0	0
0.99	0	-49.09638554	0	0	0	0	0	0	0	0	0
1	NA	NA	NA	NA	NA	NA	NA	NA	NA	NA	NA
