# Supplementary material for: Development of an online prediction tool for immunotherapy-related adverse events in patients with advanced NSCLC based on machine learning and temporal validation
Source: Front Oncol. 2026 May 1;16:1711801. doi: 10.3389/fonc.2026.1711801 (PMC13175838; doi:10.3389/fonc.2026.1711801)
Supplement: Supplementary file 1 [file DataSheet1.zip › Valid_NetBenefit.csv]

thresholds	None	All	Logistic	SVM	GBM	NeuralNetwork	Xgboost	KNN	Adaboost	LightGBM	CatBoost
0	0	1	1	1	1	1	1	1	1	1	1
0.01	0	0.994087213599409	0.994087213599409	0.994087213599409	0.994087213599409	0.994087213599409	0.994087213599409	0.994087213599409	0.994087213599409	0.994087213599409	0.994087213599409
0.02	0	0.988053758088601	0.988053758088601	0.988053758088601	0.988053758088601	0.988053758088601	0.988053758088601	0.988053758088601	0.988053758088601	0.988053758088601	0.988053758088601
0.03	0	0.981895901433241	0.981895901433241	0.981895901433241	0.981895901433241	0.981895901433241	0.981895901433241	0.981895901433241	0.981895901433241	0.981895901433241	0.981895901433241
0.04	0	0.975609756097561	0.975609756097561	0.975609756097561	0.975609756097561	0.975609756097561	0.975609756097561	0.975609756097561	0.975609756097561	0.975609756097561	0.975609756097561
0.05	0	0.969191270860077	0.969191270860077	0.969191270860077	0.969191270860077	0.969191270860077	0.969191270860077	0.969191270860077	0.969191270860077	0.969191270860077	0.969191270860077
0.06	0	0.962636222106902	0.962636222106902	0.962636222106902	0.962636222106902	0.962636222106902	0.962636222106902	0.962636222106902	0.962636222106902	0.962636222106902	0.962636222106902
0.07	0	0.955940204563336	0.958693941778128	0.955940204563336	0.956858116968267	0.955940204563336	0.956858116968267	0.955940204563336	0.955940204563336	0.955940204563336	0.955940204563336
0.08	0	0.949098621420997	0.95440084835631	0.949098621420997	0.952279957582185	0.949098621420997	0.953340402969247	0.951219512195122	0.949098621420997	0.949098621420997	0.949098621420997
0.09	0	0.942106673813991	0.949343339587242	0.942106673813991	0.948137228625033	0.950549450549451	0.946931117662825	0.946931117662825	0.942106673813991	0.942106673813991	0.942106673813991
0.1	0	0.934959349593496	0.944444444444444	0.934959349593496	0.941734417344174	0.94579945799458	0.940379403794038	0.940379403794038	0.934959349593496	0.934959349593496	0.934959349593496
0.11	0	0.927651411345574	0.939709509454645	0.927651411345574	0.936694984927377	0.941216771718279	0.93368046040011	0.936694984927377	0.927651411345574	0.927651411345574	0.927651411345574
0.12	0	0.920177383592018	0.933481152993348	0.930155210643016	0.930155210643016	0.945121951219512	0.926829268292683	0.931818181818182	0.920177383592018	0.920177383592018	0.920177383592018
0.13	0	0.912531539108494	0.914914493972526	0.928931875525652	0.923465096719933	0.941687692738996	0.921642837118026	0.925287356321839	0.912531539108494	0.912531539108494	0.914353798710401
0.14	0	0.904707884288145	0.910380034032898	0.912365286443562	0.918604651162791	0.936471922858763	0.916619398752127	0.922575155984118	0.904707884288145	0.904707884288145	0.906693136698809
0.15	0	0.896700143472023	0.906025824964132	0.910329985652798	0.911764705882353	0.923242467718795	0.90961262553802	0.916068866571019	0.896700143472023	0.896700143472023	0.898852223816356
0.16	0	0.888501742160279	0.899535423925668	0.90650406504065	0.904761904761905	0.918118466898955	0.902439024390244	0.909407665505226	0.888501742160279	0.888501742160279	0.8931475029036
0.17	0	0.880105789009697	0.900382015868352	0.902879811930649	0.900088157508081	0.915368792242139	0.897590361445783	0.902585953570379	0.880105789009697	0.880105789009697	0.885101381134293
0.18	0	0.87150505651398	0.894110648423557	0.896787626412849	0.888756692444973	0.91017251635931	0.890243902439024	0.883402736466389	0.861986912552053	0.87150505651398	0.879535990481856
0.19	0	0.862691960252936	0.890545016561277	0.881210478771454	0.88768443239988	0.90770852152966	0.88843721770551	0.881963264077085	0.853357422463114	0.880457693465824	0.871273712737127
0.2	0	0.853658536585366	0.878048780487805	0.884146341463415	0.88109756097561	0.890243902439024	0.884146341463415	0.875	0.847560975609756	0.875	0.865853658536585
0.21	0	0.844396418647731	0.871874035196048	0.888082741586909	0.880827415869096	0.907533189255943	0.876813831429454	0.871102192034579	0.838684779252856	0.869404137079345	0.863846866316765
0.22	0	0.834896810506567	0.872420262664165	0.882739212007505	0.881175734834271	0.906816760475297	0.863977485928705	0.867417135709819	0.84677923702314	0.863664790494059	0.855534709193246
0.23	0	0.825150459296801	0.869971491922711	0.877256889452011	0.878523915109281	0.894203357617992	0.856667722521381	0.860310421286031	0.838454228698131	0.857776369971492	0.854292049414001
0.24	0	0.815147625160462	0.86777920410783	0.875481386392811	0.87612323491656	0.878048780487805	0.853016688061617	0.856867779204108	0.829910141206675	0.851732991014121	0.845956354300385
0.25	0	0.804878048780488	0.865853658536585	0.857723577235772	0.869918699186992	0.861788617886179	0.849593495934959	0.849593495934959	0.821138211382114	0.845528455284553	0.845528455284553
0.26	0	0.794330916282136	0.864205669083718	0.852010547132498	0.867831245880026	0.857613711272248	0.846407382992749	0.842122610415293	0.812129202373105	0.839156229400132	0.837178642056691
0.27	0	0.783494821249582	0.862846642165052	0.846140995656532	0.86151019044437	0.853324423655195	0.843468092215169	0.831272970263949	0.790678249248246	0.832609421984631	0.820915469428667
0.28	0	0.772357723577236	0.857046070460704	0.840108401084011	0.855013550135501	0.848915989159891	0.823848238482385	0.823848238482385	0.785907859078591	0.825880758807588	0.800135501355013
0.29	0	0.760906904843696	0.851082102370319	0.83390587427001	0.85331501202336	0.844383373411199	0.809000343524562	0.816214359326692	0.776365510133974	0.818962555822741	0.791308828581244
0.3	0	0.749128919860627	0.820557491289199	0.827526132404181	0.846689895470383	0.839721254355401	0.801393728222996	0.806620209059233	0.766550522648083	0.81184668989547	0.770034843205575
0.31	0	0.737009544008483	0.814245316366207	0.808766348533051	0.833156592435489	0.834924001413927	0.810003534817957	0.786850477200424	0.732060798868858	0.8045245669848	0.766171792152704
0.32	0	0.724533715925395	0.8012912482066	0.807747489239598	0.814203730272597	0.829985652797704	0.796269727403156	0.784791965566714	0.721664275466284	0.796987087517934	0.75609756097561
0.33	0	0.711685475063706	0.794867127775755	0.807062249726975	0.807244266472515	0.824899890789952	0.789042591918456	0.770840917364397	0.710957408081543	0.789224608663997	0.722606479796141
0.34	0	0.698447893569845	0.788248337028825	0.819290465631929	0.794161123429416	0.819660014781966	0.78159645232816	0.763118994826312	0.712490761271249	0.781226903178123	0.701034737620103
0.35	0	0.684803001876172	0.781425891181989	0.807692307692308	0.787054409005629	0.814258911819887	0.780487804878049	0.761726078799249	0.701688555347092	0.772983114446529	0.685741088180113
0.36	0	0.670731707317073	0.774390243902439	0.801829268292683	0.786585365853658	0.808689024390244	0.772865853658537	0.760670731707317	0.697408536585366	0.772865853658537	0.676067073170732
0.37	0	0.656213704994193	0.767131242740999	0.795780100658149	0.779326364692218	0.802942315137437	0.765001935733643	0.740611691831204	0.686217576461479	0.765001935733643	0.673248161053039
0.38	0	0.641227380015736	0.767112509834776	0.789535798583792	0.75963808025177	0.797010228166798	0.764358772619984	0.73249409913454	0.67741935483871	0.756884343036979	0.658536585365854
0.39	0	0.625749700119952	0.759696121551379	0.770891643342663	0.759696121551379	0.790883646541383	0.751899240303878	0.731907237105158	0.66953218712515	0.748500599760096	0.648540583766493
0.4	0	0.609756097560976	0.752032520325203	0.764227642276423	0.752032520325203	0.784552845528455	0.752032520325203	0.731707317073171	0.658536585365854	0.739837398373984	0.626016260162602
0.41	0	0.593220338983051	0.740388590326581	0.745142620917735	0.744109136006614	0.765812319140141	0.740388590326581	0.723439437784208	0.655642827614717	0.730880529144274	0.615336916081025
0.42	0	0.576114381833474	0.732548359966358	0.738015138772077	0.732548359966358	0.746846089150547	0.708158116063919	0.723717409587889	0.644238856181665	0.72161480235492	0.604289318755257
0.43	0	0.558408215661104	0.733632862644416	0.73063756953359	0.700042789901583	0.739837398373984	0.700042789901583	0.715233204963629	0.632434745400086	0.712023962344887	0.592854086435601
0.44	0	0.54006968641115	0.735191637630662	0.722996515679442	0.691637630662021	0.732578397212543	0.679442508710801	0.71602787456446	0.62020905923345	0.702090592334495	0.578397212543554
0.45	0	0.521064301552106	0.727272727272727	0.702882483370288	0.658536585365854	0.725055432372505	0.668514412416852	0.682926829268293	0.625277161862528	0.69179600886918	0.554323725055432
0.46	0	0.501355013550135	0.719060523938573	0.705058717253839	0.649503161698284	0.717253839205059	0.64769647696477	0.673893405600723	0.613369467028004	0.681120144534779	0.552393857271906
0.47	0	0.480901978831109	0.710538426138978	0.696962724344225	0.64012885411873	0.709157846295444	0.638748274275196	0.664519098021169	0.576622181316153	0.719972388403129	0.540036815462494
0.48	0	0.459662288930582	0.688555347091933	0.676360225140713	0.630393996247655	0.700750469043152	0.617260787992495	0.677298311444653	0.563789868667917	0.712007504690432	0.526266416510319
0.49	0	0.437589670014347	0.679818268770923	0.667623146819703	0.620277379244381	0.692013390722142	0.595408895265423	0.655906264945002	0.562171209947394	0.703730272596844	0.513390722142515
0.5	0	0.414634146341463	0.658536585365854	0.658536585365854	0.609756097560976	0.682926829268293	0.597560975609756	0.646341463414634	0.536585365853659	0.695121951219512	0.51219512195122
0.51	0	0.390741662518666	0.649079143852663	0.649576903932305	0.624688899950224	0.673469387755102	0.587605774016924	0.636386261821802	0.510452961672474	0.686162269785963	0.511448481831757
0.52	0	0.365853658536585	0.665650406504065	0.640243902439024	0.616869918699187	0.663617886178862	0.577235772357723	0.626016260162602	0.495934959349593	0.676829268292683	0.511178861788618
0.53	0	0.339906590555267	0.670212765957447	0.63051375194603	0.60768033212247	0.65334717176959	0.566424494032174	0.603009859885833	0.482355993772704	0.667099117799689	0.51141670991178
0.54	0	0.312831389183457	0.648992576882291	0.620360551431601	0.598091198303287	0.642629904559915	0.555143160127254	0.591728525980912	0.481442205726405	0.65694591728526	0.497879109225875
0.55	0	0.284552845528455	0.627371273712737	0.597560975609756	0.575880758807588	0.631436314363144	0.543360433604336	0.579945799457995	0.466124661246612	0.646341463414634	0.483739837398374
0.56	0	0.254988913525499	0.605321507760532	0.601995565410199	0.553215077605321	0.619733924611973	0.531042128603104	0.543237250554324	0.425720620842572	0.635254988913525	0.484478935698448
0.57	0	0.224049914917754	0.595008508224617	0.59103800340329	0.558423142370958	0.607487237663074	0.538287010777084	0.505955757231991	0.412932501418037	0.623652864435621	0.46965399886557
0.58	0	0.191637630662021	0.584204413472706	0.567363530778165	0.547619047619048	0.59465737514518	0.513937282229965	0.480255516840883	0.396051103368176	0.611498257839721	0.441927990708478
0.59	0	0.157644259369423	0.572873289708507	0.555324211778703	0.536287923854848	0.569006543723974	0.501189767995241	0.466091612135633	0.366151100535396	0.598750743604997	0.425639500297442
0.6	0	0.121951219512195	0.560975609756098	0.542682926829268	0.542682926829268	0.554878048780488	0.475609756097561	0.439024390243902	0.323170731707317	0.585365853658537	0.408536585365854
0.61	0	0.0844277673545965	0.548467792370231	0.548467792370231	0.530956848030019	0.540025015634772	0.449343339587242	0.42338961851157	0.322701688555347	0.571294559099437	0.397435897435897
0.62	0	0.0449293966623876	0.535301668806162	0.550706033376123	0.514120667522465	0.51219512195122	0.422336328626444	0.426829268292683	0.385750962772786	0.458921694480103	0.379332477535302
0.63	0	0.00329597890573492	0.529993408042189	0.538562953197099	0.489782465392222	0.495715227422545	0.42748846407383	0.418918918918919	0.420237310481213	0.443309162821358	0.348055372445616
0.64	0	-0.040650407	0.504065040650406	0.525745257452574	0.476964769647696	0.5	0.421409214092141	0.424119241192412	0.394308943089431	0.426829268292683	0.327913279132791
0.65	0	-0.087108014	0.489547038327526	0.534843205574913	0.451219512195122	0.505226480836237	0.426829268292683	0.405923344947735	0.412891986062718	0.409407665505226	0.294425087108014
0.66	0	-0.136298422	0.485652797704448	0.521520803443328	0.41248206599713	0.48780487804878	0.423959827833572	0.401004304160689	0.362984218077475	0.390961262553802	0.307030129124821
0.67	0	-0.188470067	0.446415373244641	0.519955654101995	0.397265336289726	0.469327420546933	0.409830007390983	0.37250554323725	0.348854397634885	0.37139689578714	0.27309682187731
0.68	0	-0.243902439	0.432926829268293	0.50609756097561	0.407012195121951	0.449695121951219	0.382621951219512	0.342987804878049	0.285060975609756	0.254573170731707	0.239329268292683
0.69	0	-0.302911094	0.393784421715185	0.466955153422502	0.366640440597954	0.428796223446105	0.354445318646735	0.324547600314713	0.247442958300551	0.243509047993706	0.230920535011801
0.7	0	-0.365853659	0.365853658536585	0.439024390243902	0.349593495934959	0.40650406504065	0.32520325203252	0.292682926829268	0.219512195121951	0.231707317073171	0.223577235772357
0.71	0	-0.43313709	0.349032800672834	0.410008410428932	0.361227922624054	0.358284272497897	0.300252312867956	0.301513877207738	0.178301093355761	0.222035323801514	0.217409587888982
0.72	0	-0.505226481	0.350174216027875	0.398954703832753	0.318815331010453	0.332752613240418	0.282229965156794	0.25609756097561	0.160278745644599	0.21602787456446	0.24390243902439
0.73	0	-0.582655827	0.332429990966576	0.332429990966576	0.275067750677507	0.305329719963866	0.250677506775068	0.196928635953026	0.125112917795845	0.209575429087624	0.217705510388437
0.74	0	-0.666041276	0.276735459662289	0.313320825515947	0.24202626641651	0.275797373358349	0.217636022514071	0.195121951219512	0.104127579737336	0.202626641651032	0.191369606003752
0.75	0	-0.756097561	0.317073170731707	0.280487804878049	0.195121951219512	0.231707317073171	0.219512195121951	0.195121951219512	0.0975609756097561	0.195121951219512	0.182926829268293
0.76	0	-0.853658537	0.298780487804878	0.247967479674797	0.158536585365854	0.197154471544715	0.264227642276423	0.134146341463415	0.0426829268292683	0.186991869918699	0.266260162601626
0.77	0	-0.959703075	0.254506892895016	0.217921527041357	0.230116648992577	0.188229056203605	0.234358430540827	0.0954400848356308	-0.025980912	0.178154825026511	0.189819724284199
0.78	0	-1.075388027	0.208425720620843	0.171840354767184	0.196230598669623	0.149667405764967	0.209534368070953	0.116407982261641	-0.022172949	0.168514412416851	0.174057649667406
0.79	0	-1.202090592	0.184668989547038	0.14808362369338	0.172473867595819	0.116724738675958	0.166666666666667	0.0871080139372821	0.0238095238095237	0.157955865272938	0.164343786295006
0.8	0	-1.341463415	0.195121951219512	0.109756097560975	0.109756097560975	0.0853658536585364	0.182926829268293	0.109756097560975	0.048780487804878	0.146341463414634	0.0975609756097561
0.81	0	-1.49550706	0.145057766367137	0.0564826700898586	0.0564826700898586	0.057124518613607	0.127086007702182	0.0905006418485236	0.014762516046213	0.133504492939666	0.0975609756097561
0.82	0	-1.666666667	0.104336043360433	0.0555555555555554	0.13550135501355	0.046070460704607	0.0691056910569104	0.0447154471544714	0.00406504065040645	0.119241192411924	0.0609756097560976
0.83	0	-1.857962697	0.0358680057388807	0.0114777618364416	0.0710186513629839	0.0530846484935437	0.00860832137733121	0.0315638450502151	-0.020086083	0.103299856527977	0.0365853658536585
0.84	0	-2.073170732	0.0396341463414634	0.0152439024390244	0.0152439024390244	0.0792682926829268	0.0457317073170732	0.0121951219512196	-0.045731707	0.0853658536585366	0.0121951219512195
0.85	0	-2.317073171	-0.044715447	-0.056910569	-0.024390244	0.0569105691056911	0.0650406504065041	-0.093495935	0.0609756097560976	0.0650406504065041	0
0.86	0	-2.595818815	-0.095818815	-0.158536585	-0.144599303	0.0452961672473868	0.0174216027874564	-0.078397213	0.0365853658536585	0.0418118466898955	0
0.87	0	-2.917448405	-0.17260788	-0.090994371	-0.151969981	0.0769230769230769	-0.058161351	-0.122889306	0.0365853658536585	0.0150093808630394	0
0.88	0	-3.292682927	-0.174796748	-0.06504065	-0.06097561	0.0365853658536585	0	-0.117886179	0.0365853658536585	-0.016260163	0
0.89	0	-3.736141907	-0.210643016	-0.125277162	-0.124168514	0	-0.026607539	0	0.0365853658536585	-0.053215078	0
0.9	0	-4.268292683	0.0121951219512195	-0.048780488	-0.073170732	0	-0.134146341	0	0	-0.097560976	0
0.91	0	-4.918699187	0	0	0	0	0.0121951219512195	0	0	-0.151761518	0
0.92	0	-5.731707317	0	0	0	0	0	0	0	-0.219512195	0
0.93	0	-6.777003484	0	0	0	0	0	0	0	-0.306620209	0
0.94	0	-8.170731707	0	0	0	0	0	0	0	0	0
0.95	0	-10.12195122	0	0	0	0	0	0	0	0	0
0.96	0	-13.04878049	0	0	0	0	0	0	0	0	0
0.97	0	-17.92682927	0	0	0	0	0	0	0	0	0
0.98	0	-27.68292683	0	0	0	0	0	0	0	0	0
0.99	0	-56.95121951	0	0	0	0	0	0	0	0	0
1	NA	NA	NA	NA	NA	NA	NA	NA	NA	NA	NA
